# Supplementary material for: The social network of medical case managers, housing providers, and health department staff in the Ryan White HIV/AIDS Program: A Midwest case study
Source: PLoS One. 2020 Aug 28;15(8):e0238430. doi: 10.1371/journal.pone.0238430 (PMC7454952; doi:10.1371/journal.pone.0238430)
Supplement: S1 File — (XLSX) [file pone.0238430.s001.xlsx]

## Sheet: plosnodeattr
ID	EmploymentType	Age	Gender	Race	Educ	Yearsinposition	net	samenet	oppnet	totalfreq	totalfreqsame	totalfreqopp	totalval	totalvalsame	totalvalopp	totalyears	totalyearssame	totalyearsopp	totalwell	totalwellsame	totalwellopp
9	3	31	1	1	3	3	3	2	1	10	8	2	12	8	4	9.5	6.5	3	12	10	2
80	3	34	2	1	3	3	0	0	0	36	0	36	40	0	40	0	0	0	10	0	10
8	1	46	2	2	3	1	8	3	5	26	9	17	34	12	22	8	3	5	26	10	16
79	3	46	2	1	3	2	0	0	0
78	3	32	2	1	5	9	0	0	0
77	3	33	2	1	5	5	0	0	0
7	2	60	2	2	5	1	6	2	4	20	8	12	18	6	12	7	2	5	7	2	5
62	3	29	2	3	3	1	0	0	0
6	3	28	2	1	5	1.5	3	1	2	8	4	4	12	4	8	3.5	1.5	2	9	4	5
59	3	25	2	1	5	2	0	0	0
57	3	34	2	1	5	8	0	0	0
54	3	42	2	1	4	0.5	0	0	0
5	3	32	2	1	3	1.5	4	3	1	14	10	4	16	12	4	6	4.5	1.5	11	8	3
48	3	39	2	1	5	4	0	0	0
43	3	35	2	1	5		0	0	0
42	1	38	2	1	4	4	0	0	0
41	3	28	2	1	5	4	0	0	0
4	3	24	2	1	5	1	10	4	6	24	11	13	29	11	18	15	7	8	23	11	12
37	3	39	2	1	5	1	0	0	0
35	1	22	2	3	3	1	10	2	8	35	7	28	37	8	29	5	1	4	36	6	30
34	1	30	1	2	3	0	10	4	6	27	10	17	40	16	24	5	2	3	24	10	14
33	3	43	2	2	5	6	7	4	3	24	16	8	28	16	12	23	15	8	22	15	7
32	1	52	2	1	5	1	10	3	7	31	11	20	40	12	28	13	3	10	18	6	12
31	2	37	1	1	5	3.5	10	2	8	30	7	23	36	8	28	43	4.5	38.5	28	6	22
30	3	29	1	1	3	1	10	10	0	40	40	0	40	40	0	10	10	0	24	24	0
3	3	39	2	1	3	9	8	3	5	18	8	10	27	11	16	37	22	15	21	10	11
29	1	57	2	2	5	1	1	1	0	4	4	0	4	4	0	2	2	0	5	5	0
28	3	30	2	2	5	3	0	0	0
27	3	29	2	1	5	4	10	4	6	30	13	17	34	13	21	26	13	13	29	13	16
26	1	37	2	1	4	0	5	4	1	16	12	4	17	14	3	28	16	12	18	13	5
25	3	44	2	1	5	10	7	4	3	18	10	8	20	12	8	53	45	8	19	11	8
24	3	25	2	3	5	2	3	2	1	11	7	4	12	8	4	6	4	2	11	7	4
23	3	33	2	2	5	1	3	3	0	10	10	0	9	9	0	3	3	0	9	9	0
22	3	31	2	2	5	3	6	3	3	17	7	10	22	10	12	9	5	4	11	5	6
21	2	26	2	1	5	1	10	3	7	34	12	22	38	12	26	9	2.5	6.5	41	13	28
20	1	34	2	1	3	3	10	5	5	32	19	13	36	17	19	20	8	12	31	16	15
2	3	35	1	1	5	6	10	3	7	24	12	12	36	10	26	29.5	13	16.5	33	15	18
19	3	47	2	1	4	1	10	7	3	29	23	6	30	21	9	15.5	10	5.5	31	23	8
18	3	36	1	3	3	7	8	3	5	22	10	12	27	11	16	29	10	19	28	12	16
17	3	27	2	1	5	2	9	2	7	28	7	21	32	7	25	15	4	11	29	9	20
16	2	59	2	3	5	7	7	4	3	22	13	9	27	16	11	28.1	13.3	14.8	26	14	12
15	2	22	2	3	3	1	10	4	6	32	12	20	11	4	7	9	3	6	25	8	17
14	3	32	1	1	4	2.5	10	9	1	29	26	3	32	29	3	25	22.5	2.5	33	29	4
13	3	40	2	3	5	7	10	7	3	27	21	6	38	27	11	30	22	8	42	32	10
12	3	42	1	2	5	1	5	1	4	8	1	7	17	3	14	11.5	3	8.5	18	3	15
11	3	36	2	1	5	6	6	3	3	21	12	9	24	12	12	17	12	5	24	15	9
10	3	36	2	1	5	2	3	0	3	7	0	7	12	0	12	3	0	3	8	0	8
1	3	39	2	4	4	1	10	8	2	28	23	5	40	32	8	17	15	2	31	25	6
44	3	44	2	1	5	1	0	0	0
45	3	34	2	1	5	4	0	0	0
46	3	28	2	3	3	1	2	1	1	8	4	4	8	4	4	3	1	2	8	4	4
47	3	46	2	2	5	1	0	0	0
36	3	36	2	1	5	1	0	0	0
38	3	34	2	2	3	1	0	0	0
39	3	38	2	2	5	1	0	0	0
51	3	30	2	2	5	2	9	8	1	40	32	8	40	32	8	20	16	4	40	32	8
52	3	30	2	1	3	0	0	0	0
