# Supplementary material for: The social network of medical case managers, housing providers, and health department staff in the Ryan White HIV/AIDS Program: A Midwest case study
Source: PLoS One. 2020 Aug 28;15(8):e0238430. doi: 10.1371/journal.pone.0238430 (PMC7454952; doi:10.1371/journal.pone.0238430)
Supplement: S2 File — (XLSX) [file pone.0238430.s002.xlsx]

## Sheet: Sheet1
1	12
1	3
1	36
1	29
1	19
1	22
2	8
2	15
2	37
2	31
2	38
2	21
2	29
2	34
2	39
3	36
3	12
3	29
3	20
3	38
3	31
3	20
4	40
4	27
4	38
4	37
4	8
4	29
4	34
4	15
5	17
5	18
6	29
6	38
6	12
7	38
7	29
7	8
7	34
7	21
7	15
8	29
8	30
8	34
9	31
9	41
10	8
10	32
11	17
11	38
11	8
12	15
12	31
12	38
13	31
13	36
13	42
13	33
13	27
13	38
14	9
14	43
14	41
14	44
14	44
14	17
15	32
15	20
15	29
15	15
15	21
16	31
16	15
16	21
16	7
16	38
17	8
17	38
17	34
17	31
17	15
17	7
17	41
18	41
18	38
18	17
18	15
18	31
19	38
19	15
19	7
19	1
19	22
19	12
19	36
19	3
20	26
20	15
20	21
20	3
20	32
20	29
20	35
21	15
21	38
21	7
21	31
21	8
21	4
22	8
22	29
23	12
23	3
23	36
25	8
25	40
25	31
26	8
26	20
27	15
27	28
27	31
27	40
27	35
27	38
27	34
28	27
28	33
28	42
28	25
28	45
28	13
28	4
28	40
29	20
30	41
30	46
30	17
30	47
30	48
30	43
30	9
30	44
30	18
31	15
31	21
31	41
31	38
31	36
31	37
32	20
32	8
32	15
32	21
32	29
33	40
33	27
33	25
33	8
33	29
33	4
34	38
34	7
34	29
34	8
34	15
34	17
34	35
34	12
35	20
35	21
35	15
